# Supplementary material for: Cryogenic Electron Microscopy of Extracellular Vesicles from Temozolomide-Treated Glioblastoma Cells Reveals Great Morphological Heterogeneity
Source: Nanomaterials (Basel). 2026 Jun 1;16(11):685. doi: 10.3390/nano16110685 (PMC13257892; doi:10.3390/nano16110685)
Supplement: Supplementary file 1 [file nanomaterials-16-00685-s001.zip]

Archive with 2 entries (2 files):
- Cryo paper uncropped images.pdf
- Supplementary figures.pdf
